# Supplementary material for: Effect of Elaeagnus umbellata (Thunb.) fruit extract on H2O2-induced oxidative and inflammatory responses in normal fibroblast cells
Source: PeerJ. 2021 Jan 19;9:e10760. doi: 10.7717/peerj.10760 (PMC7821754; doi:10.7717/peerj.10760)
Supplement: Supplemental Information 1 [file peerj-09-10760-s001.xlsx]

## Sheet: DPPH-new
Application: Tecan i-control				Tecan i-control , 2.0.10.0
Device: infinite 200				Serial number: 710004901				Serial number of connected stacker:
Firmware: V_2.02_11/06_InfiniTe (Dec 13 2006/16.18.16)				MAI, V_2.02_11/06_InfiniTe (Dec 13 2006/16.18.16)
Date:	2020-07-20
Time:	16:51:09
System				B23_P113
User				B23_P113\user
Plate				Thermo Fisher Scientific-Nunclon 96 U Bottom Transparent Polystyrene Cat. No.: 143761/163320/262170/262162/475434/449824 [NUN96ut.pdfx]
Plate-ID (Stacker)
Shaking (Linear) Duration:				5	s
Shaking (Linear) Amplitude:				1	mm
Label: Label 1
Mode				Absorbance
Measurement Wavelength				517	nm
Bandwidth				9	nm
Number of Flashes				10
Settle Time				0	ms
Part of Plate				A1-E12
Start Time:	2020-07-20 16:51:14
	Temperature: 26.6 °C
<>	Value
A1	1.0318
A2	1.0362
A3	0.119
A4	0.0968
A5	0.0943
A6	1.0779	blank
A7	0.0452
A8	0.0453
A9	0.2323
A10	0.4344
A11	0.3193
A12	0.304
B1	0.9561
B2	1.1832
B3	0.1441
B4	0.1107
B5	0.1052
B6	1.3616	blank
B7	0.0453
B8	0.0454
B9	0.0462
B10	0.0466
B11	0.0613				ABSORBANCE
B12	0.0458
C1	0.8173		extract	100 ug/ml	500	1000	ppm	blank
C2	1.164			0.624	0.4946	0.3533		1.3616
C3	1.1596			0.596	0.48092	0.3327
C4	1.226			0.626	0.4532	0.3698
C5	1.1146			0.6171	0.4473	0.2924
C6	1.0992		srednia	0.615775	0.469005	0.33705
C7	1.0032		% inhbition	54.7756	65.5549	75.246
C8	1.1271			0.0137235	0.0224942	0.0334124
C9	0.7533
C10	0.8327			100 ug/ml	500 ug/ml	1000 ug/ml	ppm	*
C11	0.7698		vit C	0.3836	0.1885	0.1937
C12	0.7624			0.2987	0.1941	0.198
D1	0.2836			0.2953	0.1922	0.1728
D2	0.1987			0.2045	0.1929	0.1469
D3	0.1953		srednia	0.295525	0.191925	0.17785
D4	0.2045		% inhibition	78.2958	85.9045	86.9382
D5	0.1885			0.0731503	0.00241437	0.0233855
D6	0.1941
D7	0.1922			100	500	1000 ug/ml	ppm
D8	0.1929		vit E	0.2323	0.1639	0.176
D9	0.1937			0.4344	0.1824	0.1457
D10	0.198			0.3193	0.1602	0.1568
D11	0.1728			0.304	0.17575	0.1547
D12	0.1469		średnia	0.3225	0.170563	0.1583
E1	0.2323		inhibition %	76.3146	87.4734	88.374
E2	0.4344		SD	0.0836862	0.0103087	0.0127444
E3	0.3193
E4	0.304
E5	0.1139
E6	0.1824
E7	0.1102
E8	0.1075
E9	0.106
E10	0.1257
E11	0.1168
E12	0.0947
End Time:	2020-07-20 16:51:41

## Sheet: DPPH
		DPPH inhibition		absorbance
zero	100ug/ml	500ug/ml	1000ug/ml
0.592	0.4686	0.2708	0.1136
0.6078	0.4559	0.28	0.117
	0.4535	0.2709	0.1182
	0.4558	0.273	0.1176
	0.458	0.2605	0.1095
	0.4654	0.2676	0.1147

## Sheet: XTT
		extract
control	100	150	200	250	500	100+H2o2	150+H2O2	200+H2O2	250+H2O2	500+H2O2	H2O2 alone
1.0673	1.1889	1.1145	1.1018	1.1398	1.0954	0.147	0.1873	0.2607	0.2066	0.227	0.0215		p=0,000366817087 (ANOVA, analysis of variance).
0.7822	1.1377	1.1838	0.927	0.9311	1.0495	0.1867	0.1325	0.2599	0.1665	0.1759	0.0258
0.8277	1.0948	1.1553	1.1774	1.0871	1.1674	0.1612	0.1742	0.2599	0.1635	0.3	0.0266
0.8951	1.1749	1.1143	1.2908	1.3942	1.1475	0.1891	0.2037	0.2666	0.1133	0.2008	0.0518
1.0045	0.8917	1.1109	1.2683	1.2425	1.0291	0.1597	0.1663	0.267	0.143	0.149	0.0654
0.8125	1.1014	1.1044	1.1396	1.2667	1.11763	0.1452	0.1787	0.2601	0.1615	0.1468	0.0476

## Sheet: ROS
absorbance - raw data
control - PBS (without stress agent)
10 min	20 min	30 min	40 min	50min	60min
107	116	124	133	146	154
98	108	121	132	141	154
95	104	118	129	140	151
91	104	114	125	136	147
97	119	134	146	156	175
107	108	122	136	150	163
100 ul/ml extract + H2O2
10 min	20 min	30 min	40 min	50min	60min
2005	3399	4398	5210	5886	6531
2311	3750	4748	5615	6303	6951
2221	3525	4455	5219	5900	6473
2162	3344	4256	4970	5652	6227
2364	3620	4520	5280	5964	6556
2386	3552	4427	5144	5794	6364
500 ul/ml extract + H2O2
10 min	20 min	30 min	40 min	50min	60min
1082	1559	1876	2138	2373	2581
1105	1554	1868	2113	2337	2546
1087	1516	1815	2072	2298	2490
1167	1604	1894	2152	2383	2581
1149	1571	1862	2132	2365	2575
1197	1611	1905	2138	2378	2576
H2O2 alone
10 min	20 min	30 min	40 min	50min	60min
3077	5413	6971	8198	9162	10015
3668	6131	7716	8950	9970	10802
3378	5745	7343	8646	9781	10657
3849	6217	7813	9108	10234	11166
3249	5318	6785	7975	9019	9925
3852	5947	7412	8625	9632	10584

## Sheet: SOD
extract + h2O2	H2O2 alone	control			absorbance
0.7109	0.5243	0.6406
0.7107	0.5205	0.6438				blanks:
0.7096	0.4809	0.6431				BL1	bl2	bl3
0.7127	0.5955	0.6949				0.7478	0.0497	0.0787
0.7124	0.4917	0.6756				0.7469	0.0548	0.0875
0.7137	0.5162	0.6935

## Sheet: cytokine
extract + H2O2
BDNF	BLC	Eotaxin-2	Eotaxin-3	FGF-7	Fractiline	GCP-2	HGF	MCP-4	MIF	NAP-2	TIMP-1
318.477	77.4896	47.3679	49.3389	63.791	59.449	91.6839	157.367	28.0259	1694.47	58.5998	1878.59
298.095	84.7214	43.5041	50.021	63.5998	60.2983	97.0105	159.021	27.8765	1601.05	63.6954	1957.57			RAW data from ImageJ (density) - after optimalization acording Abcam protocol
300.028	81.873	44.2193	50.3093	64.092	58.0934	92.0473	156.937	27.0482	1615.04	58.0284	1874.83
317.93	79.0123	42.0283	48.0283	63.082	57.0382	90.7302	155.038	27.2394	1603.04	59.382	1881.04
308.633	80.7741	44.2799	49.4244	63.6412	58.7197	92.868	157.091	27.5475	1628.4	59.9264	1898.01	X
11.0821	3.19795	2.25174	1.01576	0.424295	1.44263	2.81698	1.63699	0.476562	44.4774	2.5732	39.7923	SD
H2O2 alone
BDNF	BLC	Eotaxin-2	Eotaxin-3	FGF-7	Fractiline	GCP-2	HGF	MCP-4	MIF	NAP-2	TIMP-1
136.633	98.9384	65.0372	53.0496	27.9472	84.9265	113.037	150.518	64.0836	1699.7	111.819	1411.05
134.83	116.038	66.2973	51.1255	34.0382	84.7452	107.194	149.603	66.4983	1774.1	107.294	1280.78
134.937	114.048	66.3092	52.382	32.0482	87.6392	114.83	151.038	66.0372	1719.93	112.048	1392.94
136.937	117.049	67.6392	54.8302	33.8302	86.9371	118.032	150.028	65.0382	1726.09	121.027	1402.94
135.834	111.518	66.3207	52.8468	31.9659	86.062	113.273	150.297	65.4143	1729.96	113.047	1371.93	X
1.1055	8.47882	1.06246	1.54423	2.82411	1.44645	4.54905	0.619767	1.0763	31.5119	5.7529	61.2109	SD
control (PBS only)
BDNF	BLC	Eotaxin-2	Eotaxin-3	FGF-7	Fractiline	GCP-2	HGF	MCP-4	MIF	NAP-2	TIMP-1
0	3.6302	19.0382	4.2104	38	0.5192	3.2034	42.284	21.0467	48.4083	40.0383	660.038
0	4.832	27.0292	2.6489	26	0.3928	4.1038	49.0372	26.0383	59.0473	48.0384	722.947
0	2.8282	22.8402	3.4802	37	0.5326	4.9364	46.0374	16.0373	62.9373	40.0483	750.483
0	2.0283	20.0472	3.0376	30	0.2287	6.0214	45.0476	21.0384	61.0383	41.0483	714.038
0	3.32967	22.2387	3.34427	32.75	0.418325	4.56625	45.6016	21.0402	57.8578	42.2933	711.877	X
0	1.19615	3.57568	0.669887	5.7373	0.141237	1.20079	2.78727	4.08289	6.49679	3.85924	37.8809

## Sheet: vit C
		peak area	L-ascorbic asid content (mg) in 100 g of extract	mean	SD	RSD
	1	228839	62.9628
	2	241228	66.3715	64.4023	1.76504	2.74065
	3	232145	63.8724

## Sheet: lycopene
sample (g)	lycopene mg/g
0.0805	0.047
0.15097	0.045
0.08714	0.05
		other components of the extract were analyzed in an external laboratory and I do not have access to raw data

## Sheet: cell dead after 6h
po 6h	UL-nekrotyczne	UR-późno apoptotyczne	LL-żywe	LR-wczesna apoptoza		apoptoza suma		% nekrozy	% apoptozy
K1	0.58	0.28	96.08	3.01		3.29		14.9871	85.0129
K2	0.6	0.41	96	3.09		3.5		14.6341	85.3659
K3	0.61	0.24	96.13	3.11		3.35		15.404	84.596
Kontrola śr	0.596667	0.31	96.07	3.07		3.38		15.0042	84.9958
E1	0.73	0.4	96.55	2.31		2.71		26.9373	78.7791
E2	0.79	0.49	96.88	2.44		2.93		26.9625	78.7634
E3	0.78	0.52	96.44	2.25		2.77		28.1588	78.0282
Ekstrakt śr	0.766667	0.47	96.6233	2.33333		2.80333		27.3484	78.5247
H2O2	4.99	1.37	87.65	5.99		7.36		67.7989	59.5951
H2O2	5.26	1.44	87.44	5.25		6.69		78.6248	55.9833
H2O2	5.35	1.31	87.57	5.77		7.08		75.565	56.959
H2O2 śr	5.2	1.37333	87.5533	5.67		7.04333		73.8287	57.5279
E+H	2.72	0.99	91.33	5.54		6.53		41.6539	70.5946
E+H	2.11	1.72	91.05	5.07		6.79		31.0751	76.2921
E+H	2.55	1.35	91.64	5.27		6.62		38.5196	72.1919
Ekstakt + H2O2	2.46	1.35333	91.34	5.29333		6.64667		37.011	72.9868

## Sheet: cell dead after 12h
	po 6h	UL-nekrotyczne	UR-późno apoptotyczne	LL-żywe	LR-wczesna apoptoza		apoptoza suma			% nekrozy	% apoptozy
	K1	0.88	0.56	96.13	2.39	2.95				22.9765	77.0235
	K2	1.06	0.45	95.55	2.94	3.39				23.8202	76.1798
	K3	1.12	1.19	93.64	3.79	4.98				18.3607	81.6393
	Kontrola śr	1.02	0.733333	95.1067	3.04	3.77333				21.2796	78.7204
	E1	0.84	0.98	96.63	1.89	2.87				22.6415	77.3585
	E2	0.49	0.87	97.79	1.39	2.26				17.8182	82.1818
	E3	0.37	0.87	97.78	1.61	2.48				12.9825	87.0175
	Ekstrakt śr	0.566667	0.906667	97.4	1.63	2.53667				18.2599	81.7401
	H2O2	16.9	5.75	60.86	16.51	22.26				43.1563	56.8437
	H2O2	17.23	5.59	61.26	15.9	21.49				44.499	55.501
	H2O2	18.73	5.013	60.11	16.25	21.263				46.8332	53.1668
	H2O2 śr	17.62	5.451	60.7433	16.22	21.671				44.8449	55.1551
	E+H	6.08	3.66	80.105	10.11	13.77				30.6297	69.3703
	E+H	6.86	3.43	80.02	9.69	13.12				34.3343	65.6657
	E+H	6.74	3.68	80.66	8.93	12.61				34.832	65.168
	Ekstakt + H2O2	6.56	3.59	80.2617	9.57667	13.1667				33.2654	66.7346

[truncated: 1 more sheets: cell dead after 24h]
